# Supplementary material for: HBV preS deletion mapping using deep sequencing demonstrates a unique association with viral markers
Source: PLoS One. 2019 Feb 22;14(2):e0212559. doi: 10.1371/journal.pone.0212559 (PMC6386350; doi:10.1371/journal.pone.0212559)
Supplement: S1 Table — The primers for the second-round PCR had bar codes 10 nucleotides in length attached and these differed for each sample, so that the PCR products from each sample were identifiable. (XLSX) [file pone.0212559.s001.xlsx]

## Sheet: Deep sequencing primers
S1 Table. Primers
1st primers		Name	Sequence 5'→3'
Forward		PreS 1st-For	GGGTCACCATATTCTTGGGAA
Reverse		PreS 1st-Rev	CATACTTTCCAATCAATAGG
2nd primers	No.	Name	Sequence 5'→3'
Forward	1	PreS 2nd-For MID1	GAATTCCGTATCGCCTCCCTCGCGCCATCAG ACGAGTGCGTacgagtgcgt GGGTCACCATATTCTTGGGAA
	2	PreS 2nd-For MID2	GAATTCCGTATCGCCTCCCTCGCGCCATCAG ACGCTCGACAacgctcgaca GGGTCACCATATTCTTGGGAA
	3	PreS 2nd-For MID3	GAATTCCGTATCGCCTCCCTCGCGCCATCAG AGACGCACTCagacgcactc GGGTCACCATATTCTTGGGAA
	4	PreS 2nd-For MID4	GAATTCCGTATCGCCTCCCTCGCGCCATCAG AGCACTGTAGagcactgtag GGGTCACCATATTCTTGGGAA
	5	PreS 2nd-For MID5	GAATTCCGTATCGCCTCCCTCGCGCCATCAG ATCAGACACGatcagacacg GGGTCACCATATTCTTGGGAA
	6	PreS 2nd-For MID6	GAATTCCGTATCGCCTCCCTCGCGCCATCAG ATATCGCGAGatatcgcgag GGGTCACCATATTCTTGGGAA
	7	PreS 2nd-For MID7	GAATTCCGTATCGCCTCCCTCGCGCCATCAG CGTGTCTCTAcgtgtctcta GGGTCACCATATTCTTGGGAA
	8	PreS 2nd-For MID8	GAATTCCGTATCGCCTCCCTCGCGCCATCAG CTCGCGTGTCctcgcgtgtc GGGTCACCATATTCTTGGGAA
	9	PreS 2nd-For MID9	GAATTCCGTATCGCCTCCCTCGCGCCATCAG TAGTATCAGCtagtatcagc GGGTCACCATATTCTTGGGAA
	10	PreS 2nd-For MID10	GAATTCCGTATCGCCTCCCTCGCGCCATCAG TCTCTATGCGtctctatgcg GGGTCACCATATTCTTGGGAA
	11	PreS 2nd-For MID11	GAATTCCGTATCGCCTCCCTCGCGCCATCAG TGATACGTCTtgatacgtct GGGTCACCATATTCTTGGGAA
	12	PreS 2nd-For MID12	GAATTCCGTATCGCCTCCCTCGCGCCATCAG TACTGAGCTAtactgagcta GGGTCACCATATTCTTGGGAA
	13	PreS 2nd-For MID13	GAATTCCGTATCGCCTCCCTCGCGCCATCAG CATAGTAGTGcatagtagtg GGGTCACCATATTCTTGGGAA
	14	PreS 2nd-For MID14	GAATTCCGTATCGCCTCCCTCGCGCCATCAG CGAGAGATACcgagagatac GGGTCACCATATTCTTGGGAA
	15	PreS 2nd-For MID15	GAATTCCGTATCGCCTCCCTCGCGCCATCAG ATACGACGTAatacgacgta GGGTCACCATATTCTTGGGAA
	16	PreS 2nd-For MID16	GAATTCCGTATCGCCTCCCTCGCGCCATCAG TCACGTACTAtcacgtacta GGGTCACCATATTCTTGGGAA
	17	PreS 2nd-For MID17	GAATTCCGTATCGCCTCCCTCGCGCCATCAG CGTCTAGTACcgtctagtac GGGTCACCATATTCTTGGGAA
	18	PreS 2nd-For MID18	GAATTCCGTATCGCCTCCCTCGCGCCATCAG TCTACGTAGCtctacgtagc GGGTCACCATATTCTTGGGAA
	19	PreS 2nd-For MID19	GAATTCCGTATCGCCTCCCTCGCGCCATCAG TGTACTACTCtgtactactc GGGTCACCATATTCTTGGGAA
	20	PreS 2nd-For MID20	GAATTCCGTATCGCCTCCCTCGCGCCATCAG ACGACTACAGacgactacag GGGTCACCATATTCTTGGGAA
	21	PreS 2nd-For MID21	GAATTCCGTATCGCCTCCCTCGCGCCATCAG CGTAGACTAGcgtagactag GGGTCACCATATTCTTGGGAA
	22	PreS 2nd-For MID22	GAATTCCGTATCGCCTCCCTCGCGCCATCAG TACGAGTATGtacgagtatg GGGTCACCATATTCTTGGGAA
	23	PreS 2nd-For MID23	GAATTCCGTATCGCCTCCCTCGCGCCATCAG TACTCTCGTGtactctcgtg GGGTCACCATATTCTTGGGAA
	24	PreS 2nd-For MID24	GAATTCCGTATCGCCTCCCTCGCGCCATCAG TAGAGACGAGtagagacgag GGGTCACCATATTCTTGGGAA
Reverse	1	PreS 2nd-Rev MID1	GAATTCCTATGCGCCTTGCCAGCCCGCTCAG ACGAGTGCGTacgagtgcgt AATCCTGATGTTGTGTTCTCCA
	2	PreS 2nd-Rev MID2	GAATTCCTATGCGCCTTGCCAGCCCGCTCAG ACGCTCGACAacgctcgaca AATCCTGATGTTGTGTTCTCCA
	3	PreS 2nd-Rev MID3	GAATTCCTATGCGCCTTGCCAGCCCGCTCAG AGACGCACTCagacgcactc AATCCTGATGTTGTGTTCTCCA
	4	PreS 2nd-Rev MID4	GAATTCCTATGCGCCTTGCCAGCCCGCTCAG AGCACTGTAGagcactgtag AATCCTGATGTTGTGTTCTCCA
	5	PreS 2nd-Rev MID5	GAATTCCTATGCGCCTTGCCAGCCCGCTCAG ATCAGACACGatcagacacg AATCCTGATGTTGTGTTCTCCA
	6	PreS 2nd-Rev MID6	GAATTCCTATGCGCCTTGCCAGCCCGCTCAG ATATCGCGAGatatcgcgag AATCCTGATGTTGTGTTCTCCA
	7	PreS 2nd-Rev MID7	GAATTCCTATGCGCCTTGCCAGCCCGCTCAG CGTGTCTCTAcgtgtctcta AATCCTGATGTTGTGTTCTCCA
	8	PreS 2nd-Rev MID8	GAATTCCTATGCGCCTTGCCAGCCCGCTCAG CTCGCGTGTCctcgcgtgtc AATCCTGATGTTGTGTTCTCCA
	9	PreS 2nd-Rev MID9	GAATTCCTATGCGCCTTGCCAGCCCGCTCAG TAGTATCAGCtagtatcagc AATCCTGATGTTGTGTTCTCCA
	10	PreS 2nd-Rev MID10	GAATTCCTATGCGCCTTGCCAGCCCGCTCAG TCTCTATGCGtctctatgcg AATCCTGATGTTGTGTTCTCCA
	11	PreS 2nd-Rev MID11	GAATTCCTATGCGCCTTGCCAGCCCGCTCAG TGATACGTCTtgatacgtct AATCCTGATGTTGTGTTCTCCA
	12	PreS 2nd-Rev MID12	GAATTCCTATGCGCCTTGCCAGCCCGCTCAG TACTGAGCTAtactgagcta AATCCTGATGTTGTGTTCTCCA
	13	PreS 2nd-Rev MID13	GAATTCCTATGCGCCTTGCCAGCCCGCTCAG CATAGTAGTGcatagtagtg AATCCTGATGTTGTGTTCTCCA
	14	PreS 2nd-Rev MID14	GAATTCCTATGCGCCTTGCCAGCCCGCTCAG CGAGAGATACcgagagatac AATCCTGATGTTGTGTTCTCCA
	15	PreS 2nd-Rev MID15	GAATTCCTATGCGCCTTGCCAGCCCGCTCAG ATACGACGTAatacgacgta AATCCTGATGTTGTGTTCTCCA
	16	PreS 2nd-Rev MID16	GAATTCCTATGCGCCTTGCCAGCCCGCTCAG TCACGTACTAtcacgtacta AATCCTGATGTTGTGTTCTCCA
	17	PreS 2nd-Rev MID17	GAATTCCTATGCGCCTTGCCAGCCCGCTCAG CGTCTAGTACcgtctagtac AATCCTGATGTTGTGTTCTCCA
	18	PreS 2nd-Rev MID18	GAATTCCTATGCGCCTTGCCAGCCCGCTCAG TCTACGTAGCtctacgtagc AATCCTGATGTTGTGTTCTCCA
	19	PreS 2nd-Rev MID19	GAATTCCTATGCGCCTTGCCAGCCCGCTCAG TGTACTACTCtgtactactc AATCCTGATGTTGTGTTCTCCA
	20	PreS 2nd-Rev MID20	GAATTCCTATGCGCCTTGCCAGCCCGCTCAG ACGACTACAGacgactacag AATCCTGATGTTGTGTTCTCCA
	21	PreS 2nd-Rev MID21	GAATTCCTATGCGCCTTGCCAGCCCGCTCAG CGTAGACTAGcgtagactag AATCCTGATGTTGTGTTCTCCA
	22	PreS 2nd-Rev MID22	GAATTCCTATGCGCCTTGCCAGCCCGCTCAG TACGAGTATGtacgagtatg AATCCTGATGTTGTGTTCTCCA
	23	PreS 2nd-Rev MID23	GAATTCCTATGCGCCTTGCCAGCCCGCTCAG TACTCTCGTGtactctcgtg AATCCTGATGTTGTGTTCTCCA
	24	PreS 2nd-Rev MID24	GAATTCCTATGCGCCTTGCCAGCCCGCTCAG TAGAGACGAGtagagacgag AATCCTGATGTTGTGTTCTCCA
In second deep sequencing primers, barcode sequences (shown in small letters) are added in each primer to descriminate the PCR product specific to each patient.
